# Supplementary material for: Molecular Characterization of the 14-3-3 Gene Family in Brachypodium distachyon L. Reveals High Evolutionary Conservation and Diverse Responses to Abiotic Stresses
Source: Front Plant Sci. 2016 Jul 26;7:1099. doi: 10.3389/fpls.2016.01099 (PMC4960266; doi:10.3389/fpls.2016.01099)
Supplement: Table S1 — Gene-specific primers for qRT-PCR analysis. [file Table1.XLSX]

## Sheet: Table S1
Table S1 | Gene-specific primers for qRT-PCR analysis
Gene Name	Gene ID	Forward primer (5’-3’)	Reverse primer (5’-3’)	Amplicon length (bp)	R2	Target gene Amplification efficiency (%)	SamDC amplification efficiency (%)
BdGF14a	Bradi3g38640	CTTCGATGAAGCCATTGCGG	ATCCTCAGGCTTGCTTGCAT	160	0.996	99.7	95.6
BdGF14b	Bradi5g12510	GCCAAGACAGTTGACTCCGA	ATGGGTTTCGAGCAGCTTGA	237	0.999	103.3	100.2
BdGF14c	Bradi3g36480	GCTGAGCAGGCAGAAAGGTA	CAATACGCCATGAAGCACGG	154	0.997	102.6	99.4
BdGF14d	Bradi4g16640	TTGAACTCTCCTGACCGTGC	AGATTCTTTTGGAGCCGGGG	204	0.996	95	99.2
BdGF14e	Bradi3g46960	CACCTTGTCCCCTCATCCAC	ACCGAGAAGTTGAGTGCCAG	218	0.996	95.9	100.7
BdGF14f	Bradi1g11290	TGGCATCCTCAAGCTTCTGG	AAGCCTTATCGGGTGGGTTG	220	0.997	101.8	101.3
BdGF14g	Bradi4g13970	AAAAGGTGACAACGGGTGAG	AGCAGCAGCCTTCTTTTCAG	227	0.996	104.4	103.7
SamDC	Reference gene	TGCTAATCTGCTCCAATGGC	GACGCAGCTGACCACCTAGA	200
