# Supplementary material for: Molecular Characterization of the 14-3-3 Gene Family in Brachypodium distachyon L. Reveals High Evolutionary Conservation and Diverse Responses to Abiotic Stresses
Source: Front Plant Sci. 2016 Jul 26;7:1099. doi: 10.3389/fpls.2016.01099 (PMC4960266; doi:10.3389/fpls.2016.01099)
Supplement: Table S2 — The nomenclature, characteristics of 14-3-3 genes and their deduced proteins in 13 representative species. [file Table2.XLSX]

## Sheet: Table S2
Table S2 | The nomenclature, characteristics of 14-3-3 genes and their deduced proteins in 13 representative species
Lineage	Organism	Nomenclature	Locus name	Chr.	Locations on Chr.	Subgroup	Genomics Length	CDS Length	Protein Length	No. of Introns	Orientation	pI	MW
Algae	Chlamydomonas reinhardtii	CrGF14a	Cre12.g559250	Chr 12	7112886-7115726	ε	2841	780	259	4	F	4.9	29514.4
		CrGF14b	Cre06.g257500	Chr 06	1188823-1190696	ε	1874	744	247	1	F	4.94	28002.8
Mosses	Physcomitrella patens	PpGF14a	Phpat.010G077200	Chr 10	13994116-13997468	ε	3353	777	258	5	R	4.89	29526
		PpGF14b	Phpat.010G055100	Chr 10	652695-9656162	ε	3468	777	258	5	R	4.83	29656.2
		PpGF14c	Phpat.004G080000	Chr 04	13974370-13978201	ε	3832	777	258	4	F	4.87	29477
		PpGF14d	Phpat.012G067700	Chr 12	12120795-12124179	ε	3385	777	258	4	R	4.85	29475
		PpGF14e	Phpat.023G036500	Chr 23	7656726-7659008	ε	2283	774	257	3	R	4.74	28929.6
		PpGF14f	Phpat.024G026300	Chr 24	4859203-4861476	ε	2274	774	257	3	F	4.73	29001.6
		PpGF14g	Phpat.024G026900	Chr 24	5228336-5230352	ε	2017	774	257	3	R	4.66	29008.6
		PpGF14h	Phpat.023G035200	Chr 23	7510042-7512086	ε	2045	771	256	3	F	4.67	28897.5
		PpGF14i	Phpat.003G031200	Chr 03	6092806-6095247	ε	2442	774	257	3	F	4.75	29132.6
		PpGF14j	Phpat.003G031000	Chr 03	6079152-6080956	ε	1805	744	247	2	F	4.91	27737.5
Lycophytes	Selaginella moellendorffii	SmGF14a	Sm77993	Scaffold 2	2051422-2052451	ε	1030	735	244	4	F	4.68	27814.2
		SmGF14b	Sm230088	Scaffold 2	397485-398510	ε	1026	729	242	4	R	4.68	27626
		SmGF14c	Sm439395	Scaffold 6	2566858-2568185	ε	1328	756	251	3	R	4.88	28379.1
		SmGF14d	Sm229825	Scaffold 0	598083-599426	ε	1344	762	253	3	R	4.75	28472.1
Monocots	Brachypodium distachyon	BdGF14a	Bradi3g38640	Chr 03	41197343-41199650	non-ε-d	2308	789	262	3	R	4.8	28910.6
		BdGF14b	Bradi5g12510	Chr 05	16051974-16056031	non-ε-b	4058	789	262	4	F	4.71	29677.4
		BdGF14c	Bradi3g36480	Chr 03	38881122-38883998	non-ε-b	2877	771	256	4	R	4.79	28810.5
		BdGF14d	Bradi4g16640	Chr 04	17500857-17503817	non-ε-b	2961	789	266	4	R	4.8	29366.9
		BdGF14e	Bradi3g46960	Chr 03	48750621-48752193	non-ε-b	1573	801	262	4	F	4.84	29601.4
		BdGF14f	Bradi1g11290	Chr 01	8335537-8338703	non-ε-b	3167	792	263	3	F	5.02	29586.6
		BdGF14g	Bradi4g13970	Chr 04	14484097-14489495	ε	5399	897	298	5	F	6.26	33475.3
	Oryza sativa	OsGF14a	Os08g37490	Chr 08	23750332-23752579	non-ε-d	2248	795	246	3	F	4.85	29000.7
		OsGF14b	Os04g38870	Chr 04	23104051-23107594	non-ε-b	3553	789	262	4	F	4.76	29863.6
		OsGF14c	Os08g33370	Chr 08	20812503-20815511	non-ε-b	3130	771	256	4	R	4.78	28826.5
		OsGF14d	Os11g34450	Chr 11	20178405-20181583	non-ε-b	3179	798	265	4	F	4.83	29261.7
		OsGF14e	Os02g36974	Chr 02	22333281-22337713	non-ε-b	4433	789	262	4	F	4.71	29692.5
		OsGF14f	Os03g50290	Chr 03	28664325-28667970	non-ε-b	3646	783	260	4	F	4.81	29177.8
		OsGF14h	Os11g39540	Chr 11	23553560-23558464	ε	4905	693	230	5	R	4.96	25853.6
	Triticum aestivum	TaGF14a	Traes_2AL_197BC062C	Chr 2AL	28-3741	non-ε-b	3714	792	263	4	F	4.69	29947.7
		TaGF14b	Traes_3AS_8A727B48F	Chr 3AS	3259-6035	non-ε-b	2777	789	262	4	R	4.67	29691.5
		TaGF14c	Traes_4AS_2FF2E3CAF	Chr 4AS	758-4574	non-ε-b	3817	801	266	4	R	4.75	29454
		TaGF14d	Traes_4AL_6B5C89E7C	Chr 4AL	2084-4799	non-ε-b	2716	786	261	4	R	4.83	29264.9
		TaGF14e	Traes_2BL_1B2A85367	Chr 2BL	3786-7580	non-ε-b	3795	792	263	4	F	4.73	29970.7
		TaGF14f	Traes_3B_D59C1CA8B	Chr 3B	11-2719	non-ε-b	2709	789	262	4	F	4.79	29747.6
		TaGF14g	Traes_4BS_342A62CE6	Chr 4BS	8003-11288	non-ε-b	3286	801	266	4	R	4.75	29394.9
		TaGF14h	Traes_4BS_F7F9DE1D4	Chr 4BS	7-2900	non-ε-b	2894	786	261	4	F	4.83	29264.9
		TaGF14i	Traes_4BS_D9C942644	Chr 4BS	552-3594	ε	3034	750	250	4	R	6.1	28087.3
		TaGF14j	Traes_4DS_8D47B4C37	Chr 4DS	1-3133	non-ε-b	3133	786	261	4	F	4.83	29264.9
	Setaria italica	SiGF14a	Si014301m	Scaffold 6	31191594-31194344	non-ε-d	2751	780	259	3	R	4.8	28617.3
		SiGF14b	Si002635m	Scaffold 5	25767301-25771639	non-ε-b	4339	771	256	4	R	4.79	28930.5
		SiGF14c	Si014314m	Scaffold 6	27582937-27586480	non-ε-b	3544	771	256	4	R	4.79	28865.5
		SiGF14d	Si014320m	Scaffold 6	34200200-34203484	non-ε-b	3285	768	255	4	R	4.79	28767.4
		SiGF14e	Si020196m	Scaffold 1	28883885-28885527	non-ε-b	1643	789	262	4	F	4.71	29690.5
		SiGF14f	Si010865m	Scaffold 7	22066645-22070182	non-ε-b	3538	786	261	4	F	4.75	29655.4
		SiGF14g	Si010915m	Scaffold 7	22066645-22070182	non-ε-b	3538	753	250	3	F	4.92	28430.3
		SiGF14h	Si026805m	Scaffold 8	28259836-28263062	non-ε-b	3227	714	237	3	F	5.07	26187.5
		SiGF14i	Si026782m	Scaffold 8	33310402-33317983	ε	7582	747	248	5	R	5.19	27830.9
	Zea mays	ZmGF14a	GRMZM2G102499	Chr 02	41931698-41934869	non-ε-b	3172	837	278	4	R	4.9	31626.9
		ZmGF14b	GRMZM2G078641	Chr 10	123126089-123130079	non-ε-b	3991	786	261	4	F	4.75	29629.4
		ZmGF14c	GRMZM2G091155	Chr 04	81728938-81732549	non-ε-b	3612	771	256	4	R	4.78	28864.5
		ZmGF14d	AC217050.4_FG006	Chr 01	214950175-214951930	non-ε-b	1756	771	256	4	R	4.82	28947.7
		ZmGF14e	GRMZM2G153823	Chr 01	196277684-196281261	non-ε-b	3578	774	257	4	F	4.81	29007.6
		ZmGF14f	GRMZM2G107756	Chr 06	75265112-75267274	non-ε-b	2163	1029	342	6	F	5.5	38130.2
		ZmGF14g	GRMZM2G106424	Chr 04	209972408-209975654	non-ε-b	3247	807	268	4	F	4.8	29543
		ZmGF14h	GRMZM2G006207	Chr 06	157773296-157775678	non-ε-b	2383	765	254	4	F	4.81	28801.4
		ZmGF14i	GRMZM2G408768	Chr 02	225571322-225574644	non-ε-b	3323	801	266	4	F	4.8	29314.7
		ZmGF14j	GRMZM5G866082	Chr 04	193786916-193790368	non-ε-b	3453	759	252	4	F	4.77	28591.2
		ZmGF14k	GRMZM2G140545	Chr 04	197081353-197082721	non-ε-d	1369	780	259	3	F	4.86	28622.3
		ZmGF14l	GRMZM2G145213	Chr 04	5967057-5972575	ε	5519	747	248	5	R	5.27	27894.9
	Sorghum bicolor	SbGF14a	Sb07g029110	Chr 07	64102649-64105091	non-ε-d	2443	780	259	3	F	4.84	28613.3
		SbGF14b	Sb07g020990	Chr 07	54487330-54490486	non-ε-b	3157	771	256	4	R	4.79	28928.6
		SbGF14c	Sb06g019100	Chr 06	48692570-48696456	non-ε-b	3887	786	261	4	F	4.76	29648.4
		SbGF14d	Sb05g024160	Chr 05	57053247-57058999	ε	5753	744	247	5	R	5.17	27954.9
		SbGF14e	Sb07g025680	Chr 07	60706809-60710248	non-ε-b	3440	762	253	4	R	4.8	28670.3
Dicots	Arabidopsis thaliana	GRF1	AT4G09000	Chr 04	5775210-5777481	non-ε-d	2272	957	318	4	F	4.62	35838.6
		GRF2	AT1G78300	Chr 01	29461671-29463385	non-ε-d	1715	780	259	3	F	4.71	29161.7
		GRF3	AT5G38480	Chr 05	15409697-15411516	non-ε-c	1820	768	255	3	F	4.73	28606.2
		GRF4	AT1G35160	Chr 01	12867126-12868890	non-ε-d	1765	888	295	3	F	4.72	33356.7
		GRF5	AT5G16050	Chr 05	5243745-5245820	non-ε-c	2076	807	268	3	R	4.73	30181.9
		GRF6	AT5G10450	Chr 05	3283853-3286347	non-ε-a	2495	798	273	3	R	5.21	30991.2
		GRF7	AT3G02520	Chr 03	526437-528313	non-ε-c	1877	822	265	3	R	4.74	29824.4
		GRF8	AT5G65430	Chr 05	26148382-26150476	non-ε-a	2095	783	260	2	R	5.27	29530.7
		GRF9	AT2G42590	Chr 02	17731855-17733967	ε	2113	831	276	5	R	4.95	30968.8
		GRF10	AT1G22300	Chr 01	7878769-7881219	ε	2451	765	254	5	R	4.73	28915.3
		GRF11	AT1G34760	Chr 01	12743848-12745648	ε	1801	768	255	5	R	5	29121.7
		GRF12	AT1G26480	Chr 01	9156329-9157950	ε	1622	807	268	5	R	4.83	30545
		GRF13	AT1G78220	Chr 01	29425721-29427181	ε	1461	738	245	4	R	4.83	27924.7
	Glycine max	GmGF14a	Glyma08g47900	Chr 08	47528826-47532060	non-ε-c	3235	783	260	2	R	4.81	29384.5
		GmGF14b	Glyma04g09820	Chr 04	8158031-8160711	non-ε-a	2681	753	250	3	F	4.81	28208.8
		GmGF14c	Glyma05g29080	Chr 05	35025422-35029392	ε	3971	780	259	5	F	4.8	29249.8
		GmGF14d	Glyma13g36690	Chr 13	39120795-39124124	ε	3330	786	261	5	F	4.77	29518.1
		GmGF14e	Glyma01g07070	Chr 01	7642485-7646277	ε	3793	780	259	5	F	4.83	29487.2
		GmGF14f	Glyma02g12930	Chr 02	11280858-11285331	ε	4474	780	259	5	F	4.83	29498.2
		GmGF14g	Glyma02g37120	Chr 02	39388574-39391014	non-ε-d	2441	789	262	3	F	4.67	29353.9
		GmGF14h	Glyma06g10650	Chr 06	8052625-8054939	non-ε-d	2315	840	279	3	R	5.46	31708.2
		GmGF14i	Glyma04g10820	Chr 04	9132954-9135203	non-ε-d	2250	867	288	2	R	4.67	32432.5
		GmGF14j	Glyma06g09890	Chr 06	7432085-7434388	non-ε-a	2304	753	250	3	F	4.81	28365.1
		GmGF14k	Glyma14g35410	Chr 14	43637893-43642553	non-ε-d	2661	945	314	4	F	4.71	35233.8
		GmGF14l	Glyma08g12220	Chr 08	8877809-8881104	ε	3296	780	259	5	F	4.9	29247.7
		GmGF14m	Glyma18g53610	Chr 18	57587135-57590454	non-ε-c	3320	774	257	3	F	4.7	29063.7
		GmGF14n	Glyma12g35820	Chr 12	38919217-38923409	ε	4193	798	265	5	R	4.85	30493.3
		GmGF14o	Glyma12g33800	Chr 12	36943077-36946491	ε	3415	786	261	5	R	4.73	29461
		GmGF14p	Glyma13g34580	Chr 13	37265741-37269626	ε	3886	792	263	5	F	4.84	30207.9
		GmGF14q	Glyma07g35240	Chr 07	40298318-40302692	ε	4375	780	259	5	R	4.79	29579.2
		GmGF14r	Glyma20g03120	Chr 20	2845106-2852380	ε	7275	783	260	5	R	4.79	29640.2
	Solanum lycopersicum	SlGF14a	Solyc11g010470.1	Chr 11	3533525-3537417	non-ε-a	3893	750	249	3	R	4.76	28201.2
		SlGF14b	Solyc12g057110.2	Chr 12	48549454-48552229	non-ε-d	2776	765	254	3	F	4.72	28879.3
		SlGF14c	Solyc04g074510.2	Chr 04	58094139-58096300	non-ε-d	2162	807	268	3	F	5.4	30439.9
		SlGF14d	Solyc02g063070.2	Chr 02	29692418-29699297	non-ε-c	6880	783	260	3	R	4.66	29338.8
		SlGF14e	Solyc04g012120.2	Chr 04	4428571-4430128	non-ε-d	1558	768	255	3	R	4.74	28795.3
		SlGF14f	Solyc11g010200.1	Chr 11	3274709-3275901	non-ε-d	1193	810	269	3	F	5.11	30645.9
		SlGF14g	Solyc04g074230.2	Chr 04	57813201-57817028	ε	3828	801	266	5	R	5.2	30624.7
		SlGF14h	Solyc12g010860.1	Chr 12	3781557-3784182	ε	2626	786	261	5	R	4.61	29478.9
		SlGF14i	Solyc07g053260.2	Chr 07	59058945-59063496	ε	4552	786	261	5	F	4.74	29431.9
		SlGF14j	Solyc04g076060.2	Chr 04	58620807-58625601	non-ε-a	4795	759	252	3	R	4.8	28624.5
		SlGF14k	Solyc03g034180.2	Chr 03	10153209-10155317	non-ε-c	2109	777	258	3	R	4.69	29122.6
		SlGF14l	Solyc01g010360.2	Chr 01	5171935-5175097	ε	3163	825	274	5	R	4.97	31218
		SlGF14m	Solyc05g012420.2	Chr 05	5666263-5669472	ε	3210	858	285	6	R	4.94	32195.1
	Gossypium raimondii	GrGF14a	Gorai.010G040000	Chr 10	3752604-3755403	ε	2800	765	254	5	F	4.85	29063.6
		GrGF14b	Gorai.009G236300	Chr 09	18673189-18675865	ε	2677	771	256	5	F	4.9	29295.8
		GrGF14c	Gorai.013G093400	Chr 13	15055226-15058445	ε	3220	801	266	5	F	5.04	30211.9
		GrGF14d	Gorai.009G162800	Chr 09	12493137-12495179	ε	2043	777	258	5	R	4.9	29263
		GrGF14e	Gorai.001G201400	Chr 01	38142217-38145542	non-ε-c	3326	789	262	3	R	4.7	29437
		GrGF14f	Gorai.001G079900	Chr 01	8396297-8399686	non-ε-c	3390	789	262	3	F	4.76	29600.2
		GrGF14g	Gorai.001G197200	Chr 01	34747546-34750531	non-ε-c	2986	792	263	3	F	4.81	29527.3
		GrGF14h	Gorai.009G280500	Chr 09	23711848-23713362	non-ε-d	1515	801	266	3	R	4.86	30229
		GrGF14i	Gorai.009G234600	Chr 09	18507541-18509865	non-ε-d	2325	807	268	3	R	4.72	30238.7
		GrGF14j	Gorai.002G141000	Chr 02	24672730-24674244	non-ε-d	1515	831	276	2	F	5.12	31555.8
		GrGF14k	Gorai.005G222600	Chr 05	60531543-60533862	non-ε-d	2320	786	261	3	F	4.73	29247.9
		GrGF14l	Gorai.010G038600	Chr 10	3618272-3619794	non-ε-d	1523	777	258	3	R	4.66	29084.6
		GrGF14m	Gorai.012G142900	Chr 12	31668205-31670588	non-ε-d	2384	786	261	3	F	4.74	29234.9
		GrGF14n	Gorai.002G012500	Chr 02	811182-813851	non-ε-d	2670	786	261	3	R	4.8	29316
		GrGF14o	Gorai.013G059800	Chr 13	6356541-6359210	non-ε-d	2670	786	261	3	R	4.81	29439.1
		GrGF14p	Gorai.009G231000	Chr 09	18204059-18206298	non-ε-a	2240	816	271	2	F	5.26	30703.1
		GrGF14q	Gorai.005G095400	Chr 05	13598616-13600534	non-ε-a	1919	780	259	2	R	4.86	29063.2
