# Supplementary material for: Molecular Characterization of the 14-3-3 Gene Family in Brachypodium distachyon L. Reveals High Evolutionary Conservation and Diverse Responses to Abiotic Stresses
Source: Front Plant Sci. 2016 Jul 26;7:1099. doi: 10.3389/fpls.2016.01099 (PMC4960266; doi:10.3389/fpls.2016.01099)
Supplement: Table S3 — The parameters of conserved 14-3-3 domain from SMART and Pfam. (A) The parameters of conserved 14-3-3 domain from SMART. (B) The parameters of conserved 14-3-3 domain from Pfam. [file Table3.XLSX]

## Sheet: SMART
	Table S3 | The parameters of conserved 14-3-3 domains from SMART and Pfam
	(A) The parameters of conserved 14-3-3 domain from SMART
	Lineage	Organism	Nnomenclature	Protein length	SMART Domain	Start amino acid	End amino acid	E-Value
	Algae	Chlamydomonas reinhardtii	CrGF14a	259	14-3-3	5	248	2.06e-190
			CrGF14b	247	14-3-3	7	247	3.09e-139
	Mosses	Physcomitrella patens	PpGF14a	258	14-3-3	7	248	3.98e-183
			PpGF14b	258	14-3-3	7	248	5.71e-184
			PpGF14c	258	14-3-3	7	248	5.41e-185
			PpGF14d	258	14-3-3	7	248	2.9e-185
			PpGF14e	257	14-3-3	6	249	6.24e-199
			PpGF14f	257	14-3-3	6	249	1.5e-201
			PpGF14g	257	14-3-3	6	249	2.84e-202
			PpGF14h	256	14-3-3	6	249	8.11e-198
			PpGF14i	257	14-3-3	5	248	6.02e-192
			PpGF14j	247	14-3-3	6	247	1.48e-182
	Lycophytes	Selaginella moellendorffii	SmGF14a	244	14-3-3	7	244	6.98e-179
			SmGF14b	242	14-3-3	5	242	6.98e-179
			SmGF14c	251	14-3-3	5	248	3.4e-200
			SmGF14d	253	14-3-3	7	250	1.05e-196
	Monocots	Brachypodium distachyon	BdGF14a	262	14-3-3	10	253	2.23e-186
			BdGF14b	262	14-3-3	9	252	2.95e-209
			BdGF14c	256	14-3-3	3	246	4.08e-203
			BdGF14d	266	14-3-3	8	255	9.75e-201
			BdGF14e	262	14-3-3	9	251	2.21e-199
			BdGF14f	263	14-3-3	8	251	1.95e-209
			BdGF14g	298	14-3-3	4	243	1.75e-120
		Oryza sativa	OsGF14a	246	14-3-3	10	256	2.43e-187
			OsGF14b	262	14-3-3	9	252	4.94e-211
			OsGF14c	256	14-3-3	3	246	6.68e-208
			OsGF14d	265	14-3-3	8	255	3.2e-196
			OsGF14e	262	14-3-3	9	252	1.72e-210
			OsGF14f	260	14-3-3	8	251	8.48e-210
			OsGF14h	230	14-3-3	4	225	1.46e-76
		Triticum aestivum	TaGF14a	263	14-3-3	9	253	1.23e-206
			TaGF14b	262	14-3-3	9	252	9.16e-206
			TaGF14c	266	14-3-3	8	255	2.29e-197
			TaGF14d	261	14-3-3	8	251	3.89e-209
			TaGF14e	263	14-3-3	9	253	1.23e-206
			TaGF14f	262	14-3-3	9	252	1.93e-204
			TaGF14g	266	14-3-3	8	255	2.03e-198
			TaGF14h	261	14-3-3	8	251	3.89e-209
			TaGF14i	250	14-3-3	4	241	1.28e-113
			TaGF14j	261	14-3-3	8	251	3.89e-209
		Setaria italica	SiGF14a	259	14-3-3	9	252	1.17e-189
			SiGF14b	256	14-3-3	3	246	1.33e-202
			SiGF14c	256	14-3-3	3	246	2.74e-204
			SiGF14d	255	14-3-3	3	246	3.96e-201
			SiGF14e	262	14-3-3	9	252	1.99e-206
			SiGF14f	261	14-3-3	8	251	9.22e-211
			SiGF14g	250	14-3-3	8	249	3.81e-203
			SiGF14h	237	14-3-3	8	237	1.61e-169
			SiGF14i	248	14-3-3	4	243	2.01e-120
		Zea mays	ZmGF14a	278	14-3-3	25	268	7.91e-210
			ZmGF14b	261	14-3-3	8	263	4.52e-196
			ZmGF14c	256	14-3-3	3	246	8.75e-203
			ZmGF14d	256	14-3-3	3	246	6.44e-201
			ZmGF14e	257	14-3-3	3	246	4.63e-193
			ZmGF14f	342	14-3-3	3	246	1.2e-186
			ZmGF14g	268	14-3-3	8	255	1.41e-197
			ZmGF14h	254	14-3-3	3	243	6.56e-184
			ZmGF14i	266	14-3-3	8	255	3.79e-198
			ZmGF14j	252	14-3-3	3	246	3.62e-186
			ZmGF14k	259	14-3-3	11	251	9e-182
			ZmGF14l	248	14-3-3	4	242	3.79e-116
		Sorghum bicolor	SbGF14a	259	14-3-3	9	252	7.65e-185
			SbGF14b	256	14-3-3	3	246	4.44e-204
			SbGF14c	261	14-3-3	8	251	5.22e-210
			SbGF14d	247	14-3-3	4	242	1.06e-110
			SbGF14e	253	14-3-3	3	246	1.01e-202
	Dicots	Arabidopsis thaliana	GRF1	318	14-3-3	11	254	2.69e-203
			GRF2	259	14-3-3	5	248	2.93e-204
			GRF3	255	14-3-3	4	247	3.34e-208
			GRF4	295	14-3-3	11	254	6.39e-196
			GRF5	268	14-3-3	7	250	4.8e-209
			GRF6	273	14-3-3	7	247	8.27e-181
			GRF7	265	14-3-3	7	248	7.86e-164
			GRF8	260	14-3-3	10	252	4.9e-174
			GRF9	276	14-3-3	10	253	4.69e-203
			GRF10	254	14-3-3	5	246	2.87e-166
			GRF11	255	14-3-3	5	246	2.33e-166
			GRF12	268	14-3-3	5	249	2.49e-207
			GRF13	245	14-3-3	5	245	2.74e-81
		Glycine max	GmGF14a	260	14-3-3	6	249	4.02e-202
			GmGF14b	250	14-3-3	9	249	5.34e-175
			GmGF14c	259	14-3-3	7	248	3.5e-170
			GmGF14d	261	14-3-3	7	248	1.05e-173
			GmGF14e	259	14-3-3	7	249	9.01e-173
			GmGF14f	259	14-3-3	7	249	5.55e-173
			GmGF14g	262	14-3-3	9	252	7.44e-206
			GmGF14h	279	14-3-3	8	251	2.04e-203
			GmGF14i	288	14-3-3	8	247	1.03e-199
			GmGF14j	250	14-3-3	49	289	6.47e-174
			GmGF14k	314	14-3-3	8	251	7.44e-206
			GmGF14l	259	14-3-3	7	243	1.09e-171
			GmGF14m	257	14-3-3	6	249	3.69e-210
			GmGF14n	265	14-3-3	13	254	4.48e-168
			GmGF14o	261	14-3-3	7	248	4.58e-174
			GmGF14p	263	14-3-3	8	249	1.14e-169
			GmGF14q	259	14-3-3	7	248	1.76e-175
			GmGF14r	260	14-3-3	7	248	2.17e-175
		Solanum lycopersicum	SlGF14a	249	14-3-3	9	248	1.52e-170
			SlGF14b	254	14-3-3	11	251	2.36e-176
			SlGF14c	268	14-3-3	3	246	1.24e-202
			SlGF14d	260	14-3-3	8	251	2.42e-196
			SlGF14e	255	14-3-3	5	249	1.17e-194
			SlGF14f	269	14-3-3	5	248	3e-201
			SlGF14g	266	14-3-3	6	249	2.63e-206
			SlGF14h	261	14-3-3	5	247	5.99e-210
			SlGF14i	261	14-3-3	5	246	1.61e-169
			SlGF14j	252	14-3-3	7	248	7.15e-176
			SlGF14k	258	14-3-3	7	248	3.61e-172
			SlGF14l	274	14-3-3	7	248	3.24e-174
			SlGF14m	285	14-3-3	7	248	7.12e-162
		Gossypium raimondii	GrGF14a	254	14-3-3	3	244	3.16e-177
			GrGF14b	256	14-3-3	5	246	5.9e-177
			GrGF14c	266	14-3-3	8	249	2.25e-173
			GrGF14d	258	14-3-3	7	248	2.19e-171
			GrGF14e	262	14-3-3	8	251	2.4e-209
			GrGF14f	262	14-3-3	8	251	5.9e-209
			GrGF14g	263	14-3-3	8	251	2.86e-207
			GrGF14h	266	14-3-3	10	253	7.28e-200
			GrGF14i	268	14-3-3	10	253	2.63e-206
			GrGF14j	276	14-3-3	9	252	3.32e-194
			GrGF14k	261	14-3-3	7	251	7.06e-198
			GrGF14l	258	14-3-3	6	248	2.83e-197
			GrGF14m	261	14-3-3	7	251	2.33e-198
			GrGF14n	261	14-3-3	7	251	1.28e-195
			GrGF14o	261	14-3-3	7	251	4.45e-195
			GrGF14p	271	14-3-3	11	255	1.44e-171
			GrGF14q	259	14-3-3	11	255	2.69e-171

## Sheet: Pfam
	(B) The parameters of conserved 14-3-3 domains from Pfam
	Lineage	Organism	Nnomenclature	Protein length	Family	Description	Envelope		Alignment		HMM		HMM Length	Bit Score	E-Value
							Start	End	Start	End	From	To
	Algae	Chlamydomonas reinhardtii	CrGF14a	259	14-3-3 (PF00244)	14-3-3 Protein	5	242	5	240	1	234	236	387.3	1.7e-116
			CrGF14b	247	14-3-3 (PF00244)	14-3-3 Protein	7	243	8	242	2	235	236	341.3	1.9e-102
	Mosses	Physcomitrella patens	PpGF14a	258	14-3-3 (PF00244)	14-3-3 Protein	7	242	7	241	1	235	236	395.5	5.5e-119
			PpGF14b	258	14-3-3 (PF00244)	14-3-3 Protein	7	242	7	241	1	235	236	395.2	6.5e-119
			PpGF14c	258	14-3-3 (PF00244)	14-3-3 Protein	7	242	7	241	1	235	236	391.9	6.8e-118
			PpGF14d	258	14-3-3 (PF00244)	14-3-3 Protein	7	242	7	241	1	235	236	395.8	4.4e-119
			PpGF14e	257	14-3-3 (PF00244)	14-3-3 Protein	6	243	6	242	1	235	236	383	3.5e-115
			PpGF14f	257	14-3-3 (PF00244)	14-3-3 Protein	6	243	6	242	1	235	236	384.6	1.1e-115
			PpGF14g	257	14-3-3 (PF00244)	14-3-3 Protein	6	243	6	242	1	235	236	384.7	1.1e-115
			PpGF14h	256	14-3-3 (PF00244)	14-3-3 Protein	6	243	6	242	1	235	236	380.2	2.5e-114
			PpGF14i	257	14-3-3 (PF00244)	14-3-3 Protein	5	242	5	241	1	235	236	378.4	9.1e-114
			PpGF14j	247	14-3-3 (PF00244)	14-3-3 Protein	6	242	6	240	1	233	236	369.5	4.8e-111
	Lycophytes	Selaginella moellendorffii	SmGF14a	244	14-3-3 (PF00244)	14-3-3 Protein	8	240	10	239	3	230	231	374.7	1.4e-112
			SmGF14b	242	14-3-3 (PF00244)	14-3-3 Protein	6	238	8	237	3	230	231	374.7	1.4e-112
			SmGF14c	251	14-3-3 (PF00244)	14-3-3 Protein	6	240	6	239	1	230	231	366.2	5.5e-110
			SmGF14d	253	14-3-3 (PF00244)	14-3-3 Protein	8	242	8	241	1	230	231	363.7	3.3e-109
	Monocots	Brachypodium distachyon	BdGF14a	262	14-3-3 (PF00244)	14-3-3 Protein	10	247	10	246	1	235	236	370.4	2.4e-111
			BdGF14b	262	14-3-3 (PF00244)	14-3-3 Protein	9	246	9	245	1	235	236	381.8	7.9e-115
			BdGF14c	256	14-3-3 (PF00244)	14-3-3 Protein	3	240	3	239	1	235	236	377.4	1.7e-113
			BdGF14d	266	14-3-3 (PF00244)	14-3-3 Protein	8	249	8	248	1	235	236	378.4	9e-114
			BdGF14e	262	14-3-3 (PF00244)	14-3-3 Protein	9	246	9	243	1	233	236	376.5	3.5e-113
			BdGF14f	263	14-3-3 (PF00244)	14-3-3 Protein	8	245	8	244	1	235	236	376.8	2.7e-113
			BdGF14g	298	14-3-3 (PF00244)	14-3-3 Protein	4	237	6	234	3	233	236	326.8	5e-98
		Oryza sativa	OsGF14a	246	14-3-3 (PF00244)	14-3-3 Protein	10	250	10	249	1	235	236	370.4	2.5e-111
			OsGF14b	262	14-3-3 (PF00244)	14-3-3 Protein	9	246	9	245	1	235	236	383.7	2.1e-115
			OsGF14c	256	14-3-3 (PF00244)	14-3-3 Protein	3	240	3	239	1	235	236	381.8	8.1e-115
			OsGF14d	265	14-3-3 (PF00244)	14-3-3 Protein	8	249	8	248	1	235	236	374.6	1.3e-112
			OsGF14e	262	14-3-3 (PF00244)	14-3-3 Protein	9	246	9	245	1	235	236	384.6	1.1e-115
			OsGF14f	260	14-3-3 (PF00244)	14-3-3 Protein	8	245	8	244	1	235	236	378.6	7.7e-114
			OsGF14h	230	14-3-3 (PF00244)	14-3-3 Protein	4	157	4	152	1	151	236	186.4	4.1e-55
		Triticum aestivum	TaGF14a	263	14-3-3 (PF00244)	14-3-3 Protein	10	244	10	242	1	229	231	362.4	7.9e-109
			TaGF14b	262	14-3-3 (PF00244)	14-3-3 Protein	10	244	10	242	1	229	231	365	1.3e-109
			TaGF14c	266	14-3-3 (PF00244)	14-3-3 Protein	9	247	10	246	2	230	231	356.7	4.5e-107
			TaGF14d	261	14-3-3 (PF00244)	14-3-3 Protein	9	243	9	242	1	230	231	355.9	7.6e-107
			TaGF14f	263	14-3-3 (PF00244)	14-3-3 Protein	10	244	10	242	1	229	231	362.4	7.9e-109
			TaGF14g	262	14-3-3 (PF00244)	14-3-3 Protein	10	244	10	242	1	229	231	365.6	8.5e-110
			TaGF14h	266	14-3-3 (PF00244)	14-3-3 Protein	9	247	10	246	2	230	231	358.1	1.7e-107
			TaGF14i	261	14-3-3 (PF00244)	14-3-3 Protein	9	243	9	242	1	230	231	355.9	7.6e-107
			TaGF14j	250	14-3-3 (PF00244)	14-3-3 Protein	5	235	7	233	3	229	231	300.7	5.7e-90
			TaGF14k	261	14-3-3 (PF00244)	14-3-3 Protein	9	243	9	242	1	230	231	355.9	7.6e-107
		Setaria italica	SiGF14a	259	14-3-3 (PF00244)	14-3-3 Protein	9	246	9	245	1	235	236	372	7.9e-112
			SiGF14b	256	14-3-3 (PF00244)	14-3-3 Protein	3	240	3	239	1	235	236	378.4	9e-114
			SiGF14c	256	14-3-3 (PF00244)	14-3-3 Protein	3	240	3	239	1	235	236	378	1.1e-113
			SiGF14d	255	14-3-3 (PF00244)	14-3-3 Protein	3	240	3	239	1	235	236	376.1	4.4e-113
			SiGF14e	262	14-3-3 (PF00244)	14-3-3 Protein	9	246	9	245	1	235	236	382.9	3.9e-115
			SiGF14f	261	14-3-3 (PF00244)	14-3-3 Protein	8	245	8	243	1	234	236	385.1	8.2e-116
			SiGF14g	250	14-3-3 (PF00244)	14-3-3 Protein	9	242	9	240	1	228	231	366	6.5e-110
			SiGF14h	237	14-3-3 (PF00244)	14-3-3 Protein	8	235	8	233	1	220	236	344.2	2.4e-103
			SiGF14i	248	14-3-3 (PF00244)	14-3-3 Protein	4	237	4	234	1	233	236	327.1	4.1e-98
		Zea mays	ZmGF14a	278	14-3-3 (PF00244)	14-3-3 Protein	25	262	25	260	1	234	236	383	3.5e-115
			ZmGF14b	261	14-3-3 (PF00244)	14-3-3 Protein	9	243	9	241	1	229	231	363.8	3.1e-109
			ZmGF14c	256	14-3-3 (PF00244)	14-3-3 Protein	3	240	3	239	1	235	236	378.3	9.7e-114
			ZmGF14d	256	14-3-3 (PF00244)	14-3-3 Protein	3	240	3	239	1	235	236	378.6	7.5e-114
			ZmGF14e	257	14-3-3 (PF00244)	14-3-3 Protein	3	240	3	239	1	235	236	370.3	2.6e-111
			ZmGF14f	342	14-3-3 (PF00244)	14-3-3 Protein	3	240	3	239	1	235	236	358.2	1.3e-107
			ZmGF14g	268	14-3-3 (PF00244)	14-3-3 Protein	8	249	8	248	1	235	236	373.4	3e-112
			ZmGF14h	254	14-3-3 (PF00244)	14-3-3 Protein	3	237	3	236	1	235	236	355.9	6.6e-107
			ZmGF14i	266	14-3-3 (PF00244)	14-3-3 Protein	8	249	8	248	1	235	236	374.7	1.2e-112
			ZmGF14j	252	14-3-3 (PF00244)	14-3-3 Protein	3	240	3	237	1	233	236	365.7	6.9e-110
			ZmGF14k	259	14-3-3 (PF00244)	14-3-3 Protein	11	245	11	244	1	235	236	366.9	2.9e-110
			ZmGF14l	248	14-3-3 (PF00244)	14-3-3 Protein	4	236	4	233	1	233	236	320.4	4.7e-96
		Sorghum bicolor	SbGF14a	259	14-3-3 (PF00244)	14-3-3 Protein	9	246	9	245	1	235	236	368.3	1.1e-110
			SbGF14b	256	14-3-3 (PF00244)	14-3-3 Protein	3	240	3	239	1	235	236	378.5	8.3e-114
			SbGF14c	261	14-3-3 (PF00244)	14-3-3 Protein	8	245	8	243	1	234	236	383.1	3.3e-115
			SbGF14d	247	14-3-3 (PF00244)	14-3-3 Protein	4	236	4	233	1	233	236	314.6	2.7e-94
			SbGF14e	253	14-3-3 (PF00244)	14-3-3 Protein	3	240	3	239	1	235	236	376.6	3.1e-113
	Dicots	Arabidopsis thaliana	GRF1	318	14-3-3 (PF00244)	14-3-3 Protein	10	247	10	246	1	235	236	386.4	3.2e-116
			GRF2	259	14-3-3 (PF00244)	14-3-3 Protein	5	242	5	241	1	235	236	384.1	1.6e-115
			GRF3	255	14-3-3 (PF00244)	14-3-3 Protein	4	241	4	240	1	235	236	384.2	1.5e-115
			GRF4	295	14-3-3 (PF00244)	14-3-3 Protein	11	248	11	247	1	235	236	384.2	1.5e-115
			GRF5	268	14-3-3 (PF00244)	14-3-3 Protein	7	244	7	243	1	235	236	374.1	1.8e-112
			GRF6	273	14-3-3 (PF00244)	14-3-3 Protein	7	245	7	244	1	235	236	369.2	5.9e-111
			GRF7	265	14-3-3 (PF00244)	14-3-3 Protein	5	242	5	241	1	235	236	376.9	2.6e-113
			GRF8	260	14-3-3 (PF00244)	14-3-3 Protein	7	245	7	244	1	235	236	369.6	4.4e-111
			GRF9	276	14-3-3 (PF00244)	14-3-3 Protein	7	242	7	241	1	235	236	373.3	3.2e-112
			GRF10	254	14-3-3 (PF00244)	14-3-3 Protein	5	240	5	239	1	235	236	383.7	2.1e-115
			GRF11	255	14-3-3 (PF00244)	14-3-3 Protein	5	240	6	238	2	234	236	378.2	1e-113
			GRF12	268	14-3-3 (PF00244)	14-3-3 Protein	10	245	10	244	1	235	236	393.3	2.5e-118
			GRF13	245	14-3-3 (PF00244)	14-3-3 Protein	5	241	5	237	1	232	236	285.1	2.9e-85
		Glycine max	GmGF14a	260	14-3-3 (PF00244)	14-3-3 Protein	6	242	6	238	1	231	236	378.4	9.2e-114
			GmGF14b	250	14-3-3 (PF00244)	14-3-3 Protein	9	247	9	246	1	235	236	365.5	7.6e-110
			GmGF14c	259	14-3-3 (PF00244)	14-3-3 Protein	7	242	7	240	1	234	236	378.5	8e-114
			GmGF14d	261	14-3-3 (PF00244)	14-3-3 Protein	7	242	7	240	1	234	236	384.5	1.2e-115
			GmGF14e	259	14-3-3 (PF00244)	14-3-3 Protein	7	242	7	241	1	235	236	385.3	7e-116
			GmGF14f	259	14-3-3 (PF00244)	14-3-3 Protein	7	242	7	241	1	235	236	385.5	5.9e-116
			GmGF14g	262	14-3-3 (PF00244)	14-3-3 Protein	9	246	9	245	1	235	236	386.6	2.7e-116
			GmGF14h	279	14-3-3 (PF00244)	14-3-3 Protein	8	245	8	242	1	233	236	386.2	3.6e-116
			GmGF14i	288	14-3-3 (PF00244)	14-3-3 Protein	8	243	8	242	1	233	236	386.1	4e-116
			GmGF14j	250	14-3-3 (PF00244)	14-3-3 Protein	49	287	49	286	1	235	236	362.5	6.5e-109
			GmGF14k	314	14-3-3 (PF00244)	14-3-3 Protein	8	245	8	244	1	235	236	386.7	2.7e-116
			GmGF14l	259	14-3-3 (PF00244)	14-3-3 Protein	7	242	7	241	1	235	236	387.3	1.7e-116
			GmGF14m	257	14-3-3 (PF00244)	14-3-3 Protein	6	243	6	242	1	235	236	379.5	4e-114
			GmGF14n	265	14-3-3 (PF00244)	14-3-3 Protein	13	248	13	247	1	235	236	381	1.4e-114
			GmGF14o	261	14-3-3 (PF00244)	14-3-3 Protein	7	242	7	240	1	234	236	383.9	1.8e-115
			GmGF14p	263	14-3-3 (PF00244)	14-3-3 Protein	8	243	8	242	1	235	236	380.9	1.5e-114
			GmGF14q	259	14-3-3 (PF00244)	14-3-3 Protein	7	242	7	241	1	235	236	385.7	5.1e-116
			GmGF14r	260	14-3-3 (PF00244)	14-3-3 Protein	7	242	7	241	1	235	236	386.1	4e-116
		Solanum lycopersicum	SlGF14a	249	14-3-3 (PF00244)	14-3-3 Protein	9	246	9	245	1	235	236	364.6	1.5e-109
			SlGF14b	254	14-3-3 (PF00244)	14-3-3 Protein	3	240	3	239	1	235	236	388.8	6.1e-117
			SlGF14c	268	14-3-3 (PF00244)	14-3-3 Protein	8	243	8	242	1	233	236	384.4	1.3e-115
			SlGF14d	260	14-3-3 (PF00244)	14-3-3 Protein	6	243	6	242	1	235	236	378.1	1.1e-113
			SlGF14e	255	14-3-3 (PF00244)	14-3-3 Protein	5	242	5	241	1	235	236	386.4	3.2e-116
			SlGF14f	269	14-3-3 (PF00244)	14-3-3 Protein	5	242	5	240	1	233	236	382	7e-115
			SlGF14g	266	14-3-3 (PF00244)	14-3-3 Protein	5	240	5	238	1	234	236	387	2e-116
			SlGF14h	261	14-3-3 (PF00244)	14-3-3 Protein	7	242	7	240	1	234	236	375.5	6.7e-113
			SlGF14i	261	14-3-3 (PF00244)	14-3-3 Protein	7	242	7	241	1	235	236	381.5	1e-114
			SlGF14j	252	14-3-3 (PF00244)	14-3-3 Protein	11	249	11	248	1	235	236	364.3	1.8e-109
			SlGF14k	258	14-3-3 (PF00244)	14-3-3 Protein	5	241	5	240	1	235	236	382.3	5.6e-115
			SlGF14l	274	14-3-3 (PF00244)	14-3-3 Protein	7	242	7	241	1	235	236	387.8	1.2e-116
			SlGF14m	285	14-3-3 (PF00244)	14-3-3 Protein	7	242	7	241	1	235	236	390.6	1.7e-117
		Gossypium raimondii	GrGF14a	254	14-3-3 (PF00244)	14-3-3 Protein	3	238	3	237	1	235	236	391.5	8.9e-118
			GrGF14b	256	14-3-3 (PF00244)	14-3-3 Protein	5	240	5	239	1	235	236	394.6	1e-118
			GrGF14c	266	14-3-3 (PF00244)	14-3-3 Protein	8	243	8	242	1	235	236	390	2.5e-117
			GrGF14d	258	14-3-3 (PF00244)	14-3-3 Protein	7	242	7	240	1	234	236	388	1.1e-116
			GrGF14e	262	14-3-3 (PF00244)	14-3-3 Protein	8	245	8	244	1	235	236	376.4	3.7e-113
			GrGF14f	262	14-3-3 (PF00244)	14-3-3 Protein	8	245	8	244	1	235	236	376.9	2.5e-113
			GrGF14g	263	14-3-3 (PF00244)	14-3-3 Protein	8	245	8	244	1	235	236	380.3	2.4e-114
			GrGF14h	266	14-3-3 (PF00244)	14-3-3 Protein	10	247	10	246	1	235	236	378.8	6.7e-114
			GrGF14i	268	14-3-3 (PF00244)	14-3-3 Protein	10	247	10	246	1	235	236	386.1	4.1e-116
			GrGF14j	276	14-3-3 (PF00244)	14-3-3 Protein	9	246	9	243	1	233	236	381.2	1.3e-114
			GrGF14k	261	14-3-3 (PF00244)	14-3-3 Protein	7	245	7	244	1	235	236	380	2.9e-114
			GrGF14l	258	14-3-3 (PF00244)	14-3-3 Protein	6	244	6	243	1	235	236	379.4	4.3e-114
			GrGF14m	261	14-3-3 (PF00244)	14-3-3 Protein	7	245	7	244	1	235	236	381.4	1.1e-114
			GrGF14n	261	14-3-3 (PF00244)	14-3-3 Protein	7	245	7	244	1	235	236	377.2	2e-113
			GrGF14o	261	14-3-3 (PF00244)	14-3-3 Protein	7	245	7	244	1	235	236	383	3.4e-115
			GrGF14p	271	14-3-3 (PF00244)	14-3-3 Protein	11	247	11	246	1	233	236	358.5	1e-107
			GrGF14q	259	14-3-3 (PF00244)	14-3-3 Protein	11	247	11	246	1	233	236	357.3	2.5e-107
