# Supplementary material for: Molecular Characterization of the 14-3-3 Gene Family in Brachypodium distachyon L. Reveals High Evolutionary Conservation and Diverse Responses to Abiotic Stresses
Source: Front Plant Sci. 2016 Jul 26;7:1099. doi: 10.3389/fpls.2016.01099 (PMC4960266; doi:10.3389/fpls.2016.01099)
Supplement: Table S7 — Cis-element analysis of 1500-bp nucleotide sequences upstream of the translation initiation codon of 14-3-3 genes. [file Table7.XLSX]

## Sheet: Table S7
Table S7 | Cis-element analysis of 1500-bp nucleotide sequences upstream of the translation initiation codon of 14-3-3 genes.
		Catergory			light responsive elements
		Cis-element			3-AF1 binding site	4cl-CMA2b	AAAC-motif	ACE	ATC-motif	AT1-motif	ATCC-motif	ACA-motif	AE-box	ATCT-motif	Box 4	Box I	Box II	CAG-motif	CATT-motif	G-Box	G-box	GA-motif	GAG-motif	GT1-motif	Gap-box	I-box	L-box	LAMP-element	MNF1	MRE	Sp1	TCCC-motif	TCT-motif	chs-CMA1a	chs-CMA2a	chs-CMA2b	chs-Unit 1 m1	rbcS-CMA7a	CG-motif	C-box	CGT-motif	GTGGC-motif	LS7	Pc-CMA2a	Pc-CMA2c	TGG-motif	GATA-motif	GATT-motif	box II
				Total	light responsive element	light responsive element	light responsive element	cis-acting element involved in light responsiveness	part of a conserved DNA module involved in light responsiveness	part of a light responsive module	part of a conserved DNA module involved in light responsiveness	part of gapA in (gapA-CMA1) involved with light responsiveness	part of a module for light response	part of a conserved DNA module involved in light responsiveness	part of a conserved DNA module involved in light responsiveness	light responsive element	part of a light responsive element	part of a light response element	part of a light responsive element	cis-acting regulatory element involved in light responsiveness	cis-acting regulatory element involved in light responsiveness	part of a light responsive element	part of a light responsive element	light responsive element	part of a light responsive element	part of a light responsive element	part of a light responsive element	part of a light responsive element	light responsive element	MYB binding site involved in light responsiveness	light responsive element	part of a light responsive element	part of a light responsive element	part of a light responsive element	part of a light responsive element	part of a light responsive element	part of a light responsive element	part of a light responsive element	part of a light responsive element	cis-acting regulatory element involved in light responsiveness	part of a light responsive element	part of a light responsive element	part of a light responsive element	part of a light responsive element	part of a light responsive element	part of a light responsive element	part of a light responsive element	part of a light responsive element	part of a light responsive element
Algae	Chlamydomonas reinhardtii	CrGF14a	Cre12.g559250	72												1			3	1	3								1		3
		CrGF14b	Cre06.g257500	101												1			5	1	9			1					1		14														1
	Mean number of different types of cis-element copies in the 14-3-3 gene family of Chlamydomonas reinhardtii				0	0	0	0	0	0	0	0	0	0	0	1	0	0	4	1	6	0	0	0.5	0	0	0	0	1	0	8.5	0	0	0	0	0	0	0	0	0	0	0	0	0	0.5	0	0	0	0
Mosses	Physcomitrella patens	PpGF14a	Phpat.010G077200	146											1	1				1	2	2									6	1	1		1	1			1
		PpGF14b	Phpat.010G055100	145				1						1	2				1		1		1	1							6	1	1
		PpGF14c	Phpat.004G080000	99				1											1	1	2	1	1	1		2			1		2	1	1														1
		PpGF14d	Phpat.012G067700	134											3			1	2	2	4		1	1							27		1
		PpGF14e	Phpat.023G036500	134								1	2	1	5	2			1		3										1
		PpGF14f	Phpat.024G026300	197				1						1	5						3			1		2		1			4																2
		PpGF14g	Phpat.024G026900	166				1					1	1		1					1		2	2	1	2	2	1			3				1												1
		PpGF14h	Phpat.023G035200	152				1					6	1	2	1			1		4	2	1							1	4		2	1
		PpGF14i	Phpat.003G031200	179						1	1				1	4				1	4		1								7	1																	1
		PpGF14j	Phpat.003G031000	116									1		1	1			1	2	2			1	1					1	1		1									1
	Mean number of different types of cis-element copies in the 14-3-3 gene family of Physcomitrella patens				0	0	0	0.5	0	0.1	0.1	0.1	1	0.5	2	1	0	0.1	0.7	0.7	2.6	0.5	0.7	0.7	0.2	0.6	0.2	0.2	0.1	0.2	6.1	0.4	0.7	0.1	0.2	0.1	0	0	0.1	0	0	0.1	0	0	0	0	0.4	0	0.1
Lycophytes	Selaginella moellendorffii	SmGF14a	Sm77993	92															2	1	2		2	1		1			1																		1
		SmGF14b	Sm230088	93															2	1	2		1	1		1			1																		1
		SmGF14c	Sm439395	104				3						1					1	1	4		1			1				1	2											1				1
		SmGF14d	Sm229825	102												1				3	5		3			1					4							1									2
	Mean number of different types of cis-element copies in the 14-3-3 gene family of Selaginella moellendorffii				0	0	0	0.75	0	0	0	0	0	0.25	0	0.25	0	0	1.25	1.5	3.25	0	1.75	0.5	0	1	0	0	0.5	0.25	1.5	0	0	0	0	0	0	0.25	0	0	0	0.25	0	0	0	0.25	1	0	0
Monocots	Brachypodium distachyon	BdGF14a	Bradi3g38640	117	1									2		1				8				1		1	2		2	1	9																1
		BdGF14b	Bradi5g12510	88				1							1					3		1	2								1		2					1									1
		BdGF14c	Bradi3g36480	159				1								2				9			1								27		1									1				1			1
		BdGF14d	Bradi4g16640	123		1							1	1		1				2	5		1				1				8	2			1
		BdGF14e	Bradi3g46960	119			1								1	1			3	1	3	1									4																1
		BdGF14f	Bradi1g11290	107				1												2	6		2						1		4	1
		BdGF14g	Bradi4g13970	92											1				1				1	1					1		3	1		1													1
	Mean number of different types of cis-element copies in the 14-3-3 gene family of Brachypodium distachyon				0.142857	0.142857	0.142857	0.428571	0	0	0	0	0.142857	0.428571	0.428571	0.714286	0	0	0.571429	3.57143	2	0.285714	1	0.285714	0	0.142857	0.428571	0	0.571429	0.142857	8	0.571429	0.428571	0.142857	0.142857	0	0	0.142857	0	0	0	0.142857	0	0	0	0.142857	0.571429	0	0.142857
	Oryza sativa	OsGF14a	Os08g37490	132									2	1						2	12					2		1			17						1										1		1
		OsGF14b	Os04g38870	127				1								1				2	8										12		1							1
		OsGF14c	Os08g33370	140										2	1				2	2	7		1		2	1		1			5								1
		OsGF14d	Os11g34450	182				1					1			1				2	9	2	1			2		1		1	12		2														1		1
		OsGF14e	Os02g36974	107		1	1						1						1	1			1			1	1		1		5	2	1		1	1
		OsGF14f	Os03g50290	99																	1			1	1	1					4		1
		OsGF14h	Os11g39540	132				1							3	3				1	1	1		1		1		1			1		1											1			1
	Mean number of different types of cis-element copies in the 14-3-3 gene family of Oryza sativa				0	0.142857	0.142857	0.428571	0	0	0	0	0.571429	0.428571	0.571429	0.714286	0	0	0.428571	1.42857	5.42857	0.428571	0.428571	0.285714	0.428571	1.14286	0.142857	0.571429	0.142857	0.142857	8	0.285714	0.857143	0	0.142857	0.142857	0.142857	0	0.142857	0.142857	0	0	0	0.142857	0	0	0.428571	0	0.285714
	Triticum aestivum	TaGF14a	Traes_2AL_197BC062C	Data unavailable
		TaGF14b	Traes_3AS_8A727B48F	87				1								1				1	4	1	1	1		1					3																1
		TaGF14c	Traes_4AS_2FF2E3CAF	142													1			2	6		2			1					16
		TaGF14d	Traes_4AL_6B5C89E7C	87										1	1	1						1		1		1		1		1	2		1
		TaGF14e	Traes_2BL_1B2A85367	127					2					1					1	1	4					2					11																1
		TaGF14f	Traes_3B_D59C1CA8B	49		1															3	1				1	1				5
		TaGF14g	Traes_4BS_342A62CE6	122											1					3	7		1								13
		TaGF14h	Traes_4BS_F7F9DE1D4	47										1		1				1	1
		TaGF14i	Traes_4BS_D9C942644	124			1						2	1	1				1		2	1	1	1							4
		TaGF14j	Traes_4DS_8D47B4C37	52										1													1				3
	Mean number of different types of cis-element copies in the 14-3-3 gene family of Triticum aestivum				0	0.1	0.1	0.1	0.2	0	0	0	0.2	0.5	0.3	0.3	0.1	0	0.2	0.8	2.7	0.4	0.5	0.3	0	0.6	0.2	0.1	0	0.1	5.7	0	0.1	0	0	0	0	0	0	0	0	0	0	0	0	0	0.2	0	0
	Setaria italica	SiGF14a	Si014301m	118				1			1		1						1		3					1					9							1									1
		SiGF14b	Si002635m	111				2							3				1	3	3	1									5		1				2
		SiGF14c	Si014314m	106										2	1				1							4		1			17						1										2
		SiGF14d	Si014320m	117												1				1	2		1							1	10							1
		SiGF14e	Si020196m	105									1						2	1	1										11		3														2
		SiGF14f	Si010865m	122					1				1			1				3	6			1							8	2					1
		SiGF14g	Si010915m	122					1				1			1				3	6			1							8	2					1
		SiGF14h	Si026805m	165							1		1				1			1	7		1								18		1
		SiGF14i	Si026782m	112				1					1		2					1	1								1	1	2		1														1	1
	Mean number of different types of cis-element copies in the 14-3-3 gene family of Setaria italica				0	0	0	0.444444	0.222222	0	0.222222	0	0.666667	0.222222	0.666667	0.333333	0.111111	0	0.555556	1.44444	3.22222	0.111111	0.222222	0.222222	0	0.555556	0	0.111111	0.111111	0.222222	9.77778	0.444444	0.666667	0	0	0	0.555556	0.222222	0	0	0	0	0	0	0	0	0.666667	0.111111	0
	Zea mays	ZmGF14a	GRMZM2G102499	133											1	1				1	6		1	2		2				1	7		1
		ZmGF14b	GRMZM2G078641	123												1				4	14										6
		ZmGF14c	GRMZM2G091155	116				1						1	2	3				1	2		3			5						1					1										1
		ZmGF14d	AC217050.4_FG006	113				2					1	1	1					1	3		2														1
		ZmGF14e	GRMZM2G153823	99					1											1	4				1	1					3		1
		ZmGF14f	GRMZM2G107756	112				2					1		2	2				1									1										1								1
		ZmGF14g	GRMZM2G106424	159	1			1		1					2	2				3	9		3								10											1			1
		ZmGF14h	GRMZM2G006207	113				2					1		1	2	1			1									1										1								1
		ZmGF14i	GRMZM2G408768	129										1	1				2	4	6										11	1
		ZmGF14j	GRMZM5G866082	93			1	1								1			1	1	2			1							3
		ZmGF14k	GRMZM2G140545	122	1			1					2	1						1	4		2	1		2					6	2	1														1
		ZmGF14l	GRMZM2G145213	156				2					1			1	3			4	10		1	1		1			2		3	1	1														1
	Mean number of different types of cis-element copies in the 14-3-3 gene family of Zea mays				0.166667	0	0.0833333	1	0.0833333	0.0833333	0	0	0.5	0.333333	0.833333	1.08333	0.333333	0	0.25	1.91667	5	0	1	0.416667	0.0833333	0.916667	0	0	0.333333	0.0833333	4.08333	0.416667	0.333333	0	0	0	0.166667	0	0.166667	0	0	0.0833333	0	0	0.0833333	0	0.416667	0	0
	Sorghum bicolor	SbGF14a	Sb07g029110	85									1	1	1					3						1				1	13						1				1
		SbGF14b	Sb07g020990	120				1						2	4					2	2		2			1					8	2					1
		SbGF14c	Sb06g019100	125											1	2				5	9			1							8							1
		SbGF14d	Sb05g024160	138										1	1	2		1		1	1		1				1		1			1					1										1
		SbGF14e	Sb07g025680	135				3	1					1	1	2				2	4		1	1		1					4
	Mean number of different types of cis-element copies in the 14-3-3 gene family of Sorghum bicolor				0	0	0	0.8	0.2	0	0	0	0.2	1	1.6	1.2	0	0.2	0	2.6	3.2	0	0.8	0.4	0	0.6	0.2	0	0.2	0.2	6.6	0.6	0	0	0	0	0.6	0.2	0	0	0.2	0	0	0	0	0	0.2	0	0
Dicots	Arabidopsis thaliana	GRF1	AT4G09000	128	1										1					1			1	1						1								1
		GRF2	AT1G78300	142	1			1	1				1	1		1				1		1		4	1	3							2				1										1
		GRF3	AT5G38480	151				1		1			3	1	1	5	1			2	3									2			2
		GRF4	AT1G35160	162	1								2	3	2	2							3	1						1				1
		GRF5	AT5G16050	124											2				1	2	4	2	2			1
		GRF6	AT5G10450	140	1								1	1		1			1					2		1		1			2																1
		GRF7	AT3G02520	98			1						1			2						1	1			2							1														1
		GRF8	AT5G65430	141											4	1				1	4	1		4						1			1
		GRF9	AT2G42590	124				1					1		1				1	1	5		3	3		2							1		1												1
		GRF10	AT1G22300	146					1				3			2						2	2	1		1				1						1
		GRF11	AT1G34760	159		1								2	3	1			2	2	2	1							1	1			1											1			1
		GRF12	AT1G26480	115				1	1				1	1						2	4		3	2	1	1					2
		GRF13	AT1G78220	146				1					1		2							2		1		1						1
	Mean number of different types of cis-element copies in the 14-3-3 gene family of Arabidopsis thaliana				0.307692	0.0769231	0.0769231	0.384615	0.230769	0.0769231	0	0	1.07692	0.692308	1.23077	1.15385	0.0769231	0	0.384615	0.923077	1.69231	0.769231	1.15385	1.46154	0.153846	0.923077	0	0.0769231	0.0769231	0.538462	0.307692	0.0769231	0.615385	0.0769231	0.0769231	0.0769231	0.0769231	0.0769231	0	0	0	0	0	0.0769231	0	0	0.384615	0	0
	Glycine max	GmGF14a	Glyma08g47900	183						1			1		3					2	3	1	4	2							2		2
		GmGF14b	Glyma04g09820	158	1									1		2			1	1	2		1	1		1				1		1	1
		GmGF14c	Glyma05g29080	220												3								1		1					4			1
		GmGF14d	Glyma13g36690	197				1		1			1	1	6					2	3						1				2		1	1													1		1
		GmGF14e	Glyma01g07070	152	1								1		1	1						1										1			1
		GmGF14f	Glyma02g12930	151						1					2	2				1		1	1							1	3	1											1
		GmGF14g	Glyma02g37120	164						2					6	4						1									3		1						1								1
		GmGF14h	Glyma06g10650	161										1	3	2			1	1	1		1			1					5
		GmGF14i	Glyma04g10820	165				1		2				1	4	3			1	1	1										1	1															1
		GmGF14j	Glyma06g09890	133	2	1																			1		1				2
		GmGF14k	Glyma14g35410	114				1					1			1			2	1			1	3		1				1
		GmGF14l	Glyma08g12220	158	1		1						2	2	2	3				1	3			1					1		4
		GmGF14m	Glyma18g53610	162	1					2			1	1	2	1		1		1	3		1							2	1
		GmGF14n	Glyma12g35820	219				1		1					10				1				1						1			1	2	1	2
		GmGF14o	Glyma12g33800	163				1					2		6					2	5													1															1
		GmGF14p	Glyma13g34580	206						1					9	3			1				1	2					1			1	1
		GmGF14q	Glyma07g35240	190											2	2			1	3		2	1								2		1	1	2												2
		GmGF14r	Glyma20g03120	233				1					1	1	4	4			1	2	3	2									1		1		3												1
	Mean number of different types of cis-element copies in the 14-3-3 gene family of Glycine max				0.333333	0.0555556	0.0555556	0.333333	0	0.611111	0	0	0.555556	0.444444	3.33333	1.72222	0	0.0555556	0.5	1	1.33333	0.444444	0.666667	0.555556	0.0555556	0.222222	0.111111	0	0.166667	0.277778	1.66667	0.333333	0.555556	0.277778	0.444444	0	0	0	0.0555556	0	0	0	0.0555556	0	0	0	0.333333	0	0.111111
	Solanum lycopersicum	SlGF14a	Solyc11g010470.1	155	2								1		1	2				2	2			1		1
		SlGF14b	Solyc12g057110.2	205	2			1		1					4	1				2	8			1		2							1				1												1
		SlGF14c	Solyc04g074510.2	164	1								1		1	3				1	3		1			1
		SlGF14d	Solyc02g063070.2	114				1							1	2				1	1	1		1										2	3								1
		SlGF14e	Solyc04g012120.2	153						1						1							2			1								1
		SlGF14f	Solyc11g010200.1	224				1							3					2	1	1	1							1		1
		SlGF14g	Solyc04g074230.2	205				2						1	4	3				1	2		1	1							1		1
		SlGF14h	Solyc12g010860.1	179									1	2	3	3				2	3	2	2		1									1													3		1
		SlGF14i	Solyc07g053260.2	147				1					2	1	1	1							1	1					1			1
		SlGF14j	Solyc04g076060.2	155				1							4	1				1	2	1
		SlGF14k	Solyc03g034180.2	145	2									4	1	2			1	1	1				1								2
		SlGF14l	Solyc01g010360.2	140	1								1		1					2	4		1	2							1		1														1
		SlGF14m	Solyc05g012420.2	137										1	3	2								1		4					3															1	1
	Mean number of different types of cis-element copies in the 14-3-3 gene family of Solanum lycopersicum				0.615385	0	0	0.538462	0	0.153846	0	0	0.461538	0.692308	2.07692	1.61538	0	0	0.0769231	1.15385	2.07692	0.384615	0.692308	0.615385	0.153846	0.692308	0	0	0.0769231	0.0769231	0.384615	0.153846	0.384615	0.307692	0.230769	0	0.0769231	0	0	0	0	0	0.0769231	0	0	0.0769231	0.384615	0	0.153846
	Gossypium raimondii	GrGF14a	Gorai.010G040000	124				1	1					1	2					1				1		1				1	2		1
		GrGF14b	Gorai.009G236300	141				1		1				1	2	2			1	2	4					1		1		2	1																3
		GrGF14c	Gorai.013G093400	215	1			1		1				1	5	1								1							1	2
		GrGF14d	Gorai.009G162800	140												1			1							1				1	2	1															4
		GrGF14e	Gorai.001G201400	154						1				1	1	2							1								8
		GrGF14f	Gorai.001G079900	155				1	1					1	4	1				1	2		1								7	1	2														1
		GrGF14g	Gorai.001G197200	141				1		1				1	2	3			1			1											1		1
		GrGF14h	Gorai.009G280500	153	1										3	3				1	3		1	2		3				1	3																2		1
		GrGF14i	Gorai.009G234600	159	1			1	1	1			1	1	6	1				1	2	2	1								3		2														1		1
		GrGF14j	Gorai.002G141000	164	1	1									1	2			1				1	1			1		1	1	4		1	1
		GrGF14k	Gorai.005G222600	136									2		3					1	1	1				2				1	1		1									1
		GrGF14l	Gorai.010G038600	149	1			1		1					3	7				1	1	1		3									1	1
		GrGF14m	Gorai.012G142900	174				1						2	2	2				3	7	1	1	1		2					1																1
		GrGF14n	Gorai.002G012500	137					1	1			1		2	3				1	2	1		1		1									1
		GrGF14o	Gorai.013G059800	144	1										5	3													2																		1
		GrGF14p	Gorai.009G231000	167	1			1		1					3	1				1	2	1	1			1					1	1															1
		GrGF14q	Gorai.005G095400	168	1			1						1	8	2								1		2				1	2		2														1
	Mean number of different types of cis-element copies in the 14-3-3 gene family of Gossypium raimondii				0.470588	0.0588235	0	0.588235	0.235294	0.470588	0	0	0.235294	0.588235	3.05882	2	0	0	0.235294	0.764706	1.41176	0.470588	0.411765	0.647059	0	0.823529	0.0588235	0.0588235	0.176471	0.470588	2.11765	0.294118	0.647059	0.117647	0.117647	0	0	0	0	0	0	0.0588235	0	0	0	0	0.882353	0	0.117647
	Mean number of different types of cis-element copies in the 14-3-3 gene family of the representative 13 species				0.228346	0.0472441	0.0472441	0.496063	0.102362	0.188976	0.023622	0.00787402	0.503937	0.503937	1.64567	1.17323	0.0551181	0.023622	0.440945	1.29921	2.61417	0.362205	0.708661	0.582677	0.0866142	0.653543	0.0944882	0.0787402	0.188976	0.244094	3.92126	0.283465	0.480315	0.110236	0.141732	0.023622	0.102362	0.0472441	0.0393701	0.00787402	0.00787402	0.0393701	0.015748	0.015748	0.015748	0.023622	0.472441	0.00787402	0.0787402
[truncated: 89 more columns]
