# Supplementary material for: Molecular Characterization of the 14-3-3 Gene Family in Brachypodium distachyon L. Reveals High Evolutionary Conservation and Diverse Responses to Abiotic Stresses
Source: Front Plant Sci. 2016 Jul 26;7:1099. doi: 10.3389/fpls.2016.01099 (PMC4960266; doi:10.3389/fpls.2016.01099)
Supplement: Table S8 — Data of the relative expression of B. distachyon 14-3-3 genes under abiotic stress treatments. [file Table8.XLSX]

## Sheet: Table S8
Table S8 | Data of the relative expression of B. distachyon 14-3-3 genes under abiotic stress treatments.
The relative expression of each gene in different tissues
Tissue	Relative Expression
	BdGF14a	BdGF14b	BdGF14c	BdGF14d	BdGF14e	BdGF14f	BdGF14g
Leaf	1	1	1	1	1	1	1
Stem	0.29	1.654	1.196	0.485	0.054	0.477	0.514
Root	1.069	7.391	2.077	1.687	1.46	1.958	1.78
Meristem	0.249	0.601	0.836	0.444	0.17	0.476	0.275
The relative expression of each gene under different stress treatments with 6 hours
Tissue-Treatment	Relative Expression
	BdGF14a	BdGF14b	BdGF14c	BdGF14d	BdGF14e	BdGF14f	BdGF14g
leaf-CK	1	1	1	1	1	1	1
root-CK	1.069	7.391	2.077	1.687	1.46	1.958	1.78
Leaf-Zn	1.162	1.705	2.091	1.438	1.5	1.627	1.66
Root-Zn	3.133	1.41	2.042	2.029	1.645	1.941	6.012
Leaf-Cu	0.856	4.318	2.4	2.334	1.431	1.817	1.552
Root-Cu	0.825	1.437	1.153	1.654	1.012	1.441	3.075
Leaf-Cr	0.869	1.929	3.169	1.668	1.142	1.46	1.134
Root-Cr	1.589	0.922	3.538	2.732	0.756	1.208	2.558
Leaf-Cd	0.715	1.413	1.845	1.782	1.694	2.517	2.265
Root-Cd	1.2	4.858	2.153	3.869	1.76	5.408	1.087
Leaf-SA	0.898	1.448	1.608	1.259	0.759	1.902	1.401
Root-SA	0.545	0.915	1.045	1.158	0.747	1.929	1.485
Leaf-ABA	0.723	1.428	3.049	3.256	2.53	2.455	3.095
Root-ABA	0.508	2.092	0.778	1.803	1.071	1.082	5.616
Leaf-H2O2	0.247	0.731	0.654	0.546	1.019	0.491	2.354
Root-H2O2	0.317	2.375	0.52	0.653	0.437	0.645	1.307
Leaf-NaCl	0.172	0.515	0.188	0.28	0.6	0.235	0.85
Root-NaCl	0.351	2.03	0.535	1.643	0.86	1.283	2.149
Leaf-PEG	0.27	0.947	0.62	0.663	0.909	0.667	1.374
Root-PEG	0.436	2.385	0.317	1.088	0.887	0.829	0.953
Leaf-Hot	1.534	3.952	0.732	2.972	1.796	0.704	0.943
Root-Hot	2.817	18.376	3.569	5.098	2.11	0.141	4.296
Leaf-Cold	0.776	0.836	0.959	0.963	0.445	1.564	0.414
Root-Cold	1.411	2.468	1.757	2.646	0.827	4.223	2.869
The relative expression of each gene under different stress treatments with long time period
Leaf								Root
Gene-Treatment	Relative expression							Gene-Treatment	Relative expression
	0h	6h	12h	24h	48h	R48h			0h	6h	12h	24h	48h	R48h
BdGF14a-ABA	1	0.723	1.139	0.578	0.262	0.259		BdGF14a-ABA	1	0.508	0.704	0.15	0.142	0.319
BdGF14a-Zn	1	1.162	0.31	0.271	0.481	0.171		BdGF14a-Zn	1	3.133	1.802	1.28	1.91	1.543
BdGF14a-Cr	1	0.869	0.401	0.58	0.244	0.262		BdGF14a-Cr	1	1.589	1.107	0.809	1.29	2.446
BdGF14b-Zn	1	1.705	0.386	0.254	0.302	0.151		BdGF14b-Zn	1	1.41	1.267	0.396	0.793	0.444
BdGF14b-Cu	1	4.318	3.376	0.491	0.611	0.799		BdGF14b-Cu	1	1.437	1.142	0.392	0.589	0.639
BdGF14b-Cr	1	1.929	0.974	0.423	0.31	0.409		BdGF14b-Cr	1	0.922	0.626	0.448	0.695	0.846
BdGF14c-ABA	1	3.049	4.2	0.718	0.712	0.834		BdGF14c-ABA	1	0.778	1.002	0.346	0.208	0.196
BdGF14c-Zn	1	2.091	0.371	0.377	0.171	0.089		BdGF14c-Zn	1	2.042	1.449	0.689	1.045	1.32
BdGF14c-Cu	1	2.4	1.829	0.584	0.365	1		BdGF14c-Cu	1	1.153	0.513	0.275	0.594	0.85
BdGF14d-ABA	1	3.256	4.664	1.093	1.106	1.363		BdGF14d-ABA	1	1.803	2.06	1.011	0.773	0.726
BdGF14d-Zn	1	1.438	0.76	0.45	0.364	0.212		BdGF14d-Zn	1	2.029	3.104	1.263	2.378	1.746
BdGF14d-Cu	1	2.334	2.584	1.274	0.979	1.395		BdGF14d-Cu	1	1.654	1.51	1.234	1.785	2.052
BdGF14e-ABA	1	2.53	12.752	2.564	1.444	1.731		BdGF14e-ABA	1	1.071	1.076	0.378	0.364	0.689
BdGF14e-Zn	1	1.5	0.971	0.549	0.312	0.308		BdGF14e-Zn	1	1.645	2.77	0.88	0.836	1.137
BdGF14f-ABA	1	2.455	4.879	1.255	1.105	1.36		BdGF14f-ABA	1	1.082	1.48	0.426	0.268	0.348
BdGF14f-Zn	1	1.627	0.621	0.564	0.273	0.2		BdGF14f-Zn	1	1.941	3.012	1.059	2.336	1.494
BdGF14f-Cu	1	1.817	1.442	0.589	0.503	0.586		BdGF14f-Cu	1	1.441	0.841	0.627	1.042	1.197
BdGF14f-Cr	1	1.46	1.474	0.822	0.395	0.435		BdGF14f-Cr	1	1.208	1.343	1.234	1.648	2.455
BdGF14g-ABA	1	3.095	5.245	1.276	1.198	0.339		BdGF14g-ABA	1	5.616	4.679	2.169	1.86	1.461
BdGF14g-Cd	1	2.265	1.436	0.783	0.379	1.892		BdGF14g-Cd	1	1.087	1.663	1.218	0.814	0.929
BdGF14g-Zn	1	1.66	0.842	0.362	0.301	0.087		BdGF14g-Zn	1	6.012	5.481	1.491	3.93	2.766
